# Supplementary material for: 1-(4-Methyl-1-naphth­yl)ethanone
Source: Acta Crystallogr Sect E Struct Rep Online. 2008 Nov 13;64(Pt 12):o2307. doi: 10.1107/S1600536808035812 (PMC2959915; doi:10.1107/S1600536808035812)
Supplement: Supplementary file 2 [file e-64-o2307-Isup2.hkl]

# 
# h,k,l, Fc-squared, Fo-squared, sigma(Fo-squared) and status flag 
# 
data_I
_shelx_title '    X in Pbca' 
_shelx_refln_list_code          4 
_shelx_F_calc_maximum      221.95 
_exptl_crystal_F_000       784.00 
_reflns_d_resolution_high  0.8327 
 
loop_ 
 _symmetry_equiv_pos_as_xyz 
 'x, y, z' 
 '-x+1/2, -y, z+1/2' 
 'x+1/2, -y+1/2, -z' 
 '-x, y+1/2, -z+1/2' 
 '-x, -y, -z' 
 'x-1/2, y, -z-1/2' 
 '-x-1/2, y-1/2, z' 
 'x, -y-1/2, z-1/2' 
 
_cell_length_a    15.4490 
_cell_length_b     7.8290 
_cell_length_c    16.7550 
_cell_angle_alpha  90.000 
_cell_angle_beta   90.000 
_cell_angle_gamma  90.000 
 
_shelx_F_squared_multiplier     1.000 
 
loop_ 
 _refln_index_h 
 _refln_index_k 
 _refln_index_l 
 _refln_F_squared_calc 
 _refln_F_squared_meas 
 _refln_F_squared_sigma 
 _refln_observed_status 
   2   0   0     2492.03     2842.90     50.35 o 
   4   0   0     3702.75     2412.10     81.27 o 
   6   0   0     5135.90     4798.28    104.07 o 
   8   0   0     7489.53     7000.96    143.05 o 
  10   0   0        4.70       11.21      5.46 o 
  12   0   0        4.11       15.54      8.04 o 
  14   0   0      268.75      243.98     13.96 o 
  16   0   0        9.51        5.74      9.27 o 
  18   0   0        0.77       -0.31      5.87 o 
   2   1   0    15140.50    14195.42    135.03 o 
   4   1   0      167.97      190.75      5.77 o 
   6   1   0     3412.84     3469.87     22.63 o 
   8   1   0     1970.31     1965.79     19.66 o 
  10   1   0       31.88       28.14      6.22 o 
  12   1   0        0.07       14.59      8.19 o 
  14   1   0       21.38        9.80     10.14 o 
  16   1   0       86.98       78.40     10.53 o 
  18   1   0        3.39       11.39      5.26 o 
   0   2   0      310.85      299.96      5.81 o 
   2   2   0    46654.29    46567.58    238.01 o 
   4   2   0     1860.69     1959.17     16.46 o 
   6   2   0     2683.10     2690.64     21.41 o 
   8   2   0       27.10       26.91      5.27 o 
  10   2   0      470.69      521.98     13.84 o 
  12   2   0       10.21        1.35      8.93 o 
  14   2   0        9.27        2.68      9.74 o 
  16   2   0        0.01       -2.85      8.34 o 
  18   2   0        0.11       -0.47      4.76 o 
   2   3   0       37.42       35.47      5.63 o 
   4   3   0      878.27      888.56     12.35 o 
   6   3   0      646.13      612.43     11.98 o 
   8   3   0        7.31        7.56      5.72 o 
  10   3   0        0.32        4.63      8.19 o 
  12   3   0        0.03       -7.09     10.08 o 
  14   3   0       99.62       88.27     12.37 o 
  16   3   0        0.34        1.74      6.89 o 
   0   4   0       34.13       40.69      4.66 o 
   2   4   0      346.76      356.02      9.00 o 
   4   4   0     1400.55     1394.66     17.36 o 
   6   4   0      183.83      192.23      8.61 o 
   8   4   0        7.28        2.68      7.23 o 
  10   4   0        0.65        7.32      8.42 o 
  12   4   0       10.95       13.60      9.47 o 
  14   4   0      101.47       71.34     11.49 o 
  16   4   0        0.75        8.28      5.49 o 
   2   5   0     1636.08     1576.00     19.39 o 
   4   5   0       18.61       24.56      6.54 o 
   6   5   0        0.98        5.99      7.65 o 
   8   5   0        0.00        5.00      8.56 o 
  10   5   0       36.96       17.24     10.42 o 
  12   5   0      150.56      149.73     12.88 o 
  14   5   0        1.94        1.38      6.77 o 
   0   6   0      267.47      278.32     10.97 o 
   2   6   0       86.63       84.04      8.58 o 
   4   6   0      254.32      222.02     12.34 o 
   6   6   0        0.19       11.25      7.99 o 
   8   6   0        1.17       -2.01      8.68 o 
  10   6   0        6.12       15.03      8.90 o 
  12   6   0       72.55       48.82      8.98 o 
  14   6   0        0.63        4.66      4.80 o 
   2   7   0        6.45        2.38      7.62 o 
   4   7   0       35.02       13.86      7.72 o 
   6   7   0        2.68       -5.20      8.92 o 
   8   7   0       13.18       11.18      9.29 o 
  10   7   0       42.03       51.57      8.57 o 
  12   7   0        6.06       -1.59      5.03 o 
   0   8   0        6.70       10.06      8.63 o 
   2   8   0       76.53       78.32     10.63 o 
   4   8   0        3.84        2.88      8.88 o 
   6   8   0        0.01        2.00      9.01 o 
   8   8   0        0.46        5.66      7.06 o 
   2   9   0        0.01       -4.13      9.52 o 
   4   9   0        0.93       -4.50      8.84 o 
   1   1   1      744.98      812.35      6.48 o 
   2   1   1     3949.39     4087.77     69.43 o 
   3   1   1      732.86      738.59      8.80 o 
   4   1   1        8.30       14.44      3.69 o 
   5   1   1      361.40      418.21      8.06 o 
   6   1   1        0.67        0.78      4.63 o 
   7   1   1     1182.28     1176.24     14.39 o 
   8   1   1      527.83      553.66     11.30 o 
   9   1   1      208.58      190.63      8.14 o 
  10   1   1       34.87       53.33      6.53 o 
  11   1   1       31.58       25.69      7.36 o 
  12   1   1        3.82       10.09      8.01 o 
  13   1   1        0.00       -2.88      9.08 o 
  14   1   1        6.64       -7.48     10.09 o 
  15   1   1       10.72       27.37      9.76 o 
  16   1   1       29.91       27.00      9.84 o 
  17   1   1        0.36        4.85      7.18 o 
  18   1   1        6.18       10.65      5.47 o 
   0   2   1    49260.35    49470.59    179.23 o 
   1   2   1      255.24      265.21      5.88 o 
   2   2   1     1477.24     1374.45      3.41 o 
   3   2   1     3091.95     3096.98     18.91 o 
   4   2   1       83.80      113.38      5.25 o 
   5   2   1      523.71      545.69      9.67 o 
   6   2   1      802.28      876.85     12.65 o 
   7   2   1       93.70       86.00      6.33 o 
   8   2   1      984.31     1011.41     15.27 o 
   9   2   1       36.40       25.46      6.64 o 
  10   2   1        0.29       -3.72      6.39 o 
  11   2   1       22.62       23.85      8.36 o 
  12   2   1        1.24       -3.36      8.65 o 
  13   2   1       27.89       38.08      9.89 o 
  14   2   1      110.53      123.80     11.45 o 
  15   2   1        1.16        1.82      9.97 o 
  16   2   1        3.27       -5.33      8.53 o 
  17   2   1        7.72        6.32      6.98 o 
  18   2   1        2.60        2.25      4.84 o 
   1   3   1     1329.63     1427.24     13.61 o 
   2   3   1     5718.54     5364.39    110.49 o 
   3   3   1      551.26      541.09      9.50 o 
   4   3   1       36.32       41.19      4.69 o 
   5   3   1        0.57        3.31      4.35 o 
   6   3   1      527.32      585.82     11.41 o 
   7   3   1       71.23       59.63      6.48 o 
   8   3   1      217.73      235.86      9.54 o 
   9   3   1        5.69       19.53      6.67 o 
  10   3   1       17.44       20.34      8.29 o 
  11   3   1       16.35       36.47      9.18 o 
  12   3   1       47.25       57.05     10.16 o 
  13   3   1       19.45       12.03     10.37 o 
  14   3   1       22.63       10.42     11.05 o 
  15   3   1        4.10        7.69      9.19 o 
  16   3   1        3.63        0.37      7.35 o 
  17   3   1        4.71        2.78      5.68 o 
   0   4   1        1.27        3.82      4.09 o 
   1   4   1      236.37      250.08      7.74 o 
   2   4   1     2838.13     2773.45     22.03 o 
   3   4   1      468.58      412.88     10.07 o 
   4   4   1      850.91      888.31     14.28 o 
   5   4   1      163.05      141.87      7.84 o 
   6   4   1      160.33      146.73      7.94 o 
   7   4   1        7.98       14.85      6.55 o 
   8   4   1        2.19        6.95      6.95 o 
   9   4   1       92.47       85.98      9.88 o 
  10   4   1       94.52      104.89     10.80 o 
  11   4   1        1.80       -9.31      9.96 o 
  12   4   1       47.46       34.26     10.53 o 
  13   4   1        6.02       -4.46      9.50 o 
  14   4   1        0.02       -2.59      8.74 o 
  15   4   1       10.13       14.30      8.15 o 
  16   4   1        1.36        0.28      5.96 o 
   1   5   1       40.81       55.25      6.30 o 
   2   5   1        0.02       -5.82      5.82 o 
   3   5   1      288.05      325.81     10.57 o 
   4   5   1       76.80       78.71      7.42 o 
   5   5   1      144.56      148.61      9.19 o 
   6   5   1      179.52      190.78     10.42 o 
   7   5   1      116.21       99.82      9.61 o 
   8   5   1        5.55        6.87      8.63 o 
   9   5   1       10.51        7.99      9.47 o 
  10   5   1       84.91       93.03     11.68 o 
  11   5   1       14.49       15.07     10.14 o 
  12   5   1       15.06        9.63     10.39 o 
  13   5   1        1.04        0.40      8.19 o 
  14   5   1       11.62       -5.66      7.26 o 
  15   5   1        0.07       -2.27      5.38 o 
   0   6   1       60.87       78.74      8.03 o 
   1   6   1        1.90       -7.89      7.89 o 
   2   6   1        0.81        9.06      7.18 o 
   3   6   1      239.17      256.88     11.59 o 
   4   6   1      128.76      114.11      9.82 o 
   5   6   1        3.80        8.45      8.12 o 
   6   6   1        0.14        2.01      8.44 o 
   7   6   1        0.36        3.98      9.79 o 
   8   6   1        4.85       -9.79      9.79 o 
   9   6   1        3.10       -9.08      9.08 o 
  10   6   1        2.04        9.83      9.33 o 
  11   6   1        1.95        0.41      9.83 o 
  12   6   1       24.09        9.46      8.41 o 
  13   6   1        0.00       -0.97      6.55 o 
  14   6   1        1.85        2.33      5.03 o 
   1   7   1       12.36        6.82      7.83 o 
   2   7   1       33.48       22.44      8.86 o 
   3   7   1        0.30       -0.36      7.23 o 
   4   7   1       14.20       10.90      8.16 o 
   5   7   1      121.06      128.13     11.49 o 
   6   7   1       29.73       19.48      9.61 o 
   7   7   1       35.72       35.81     10.31 o 
   8   7   1       19.52       32.47      8.79 o 
   9   7   1       17.57       17.92      9.25 o 
  10   7   1        1.02       -8.12      8.12 o 
  11   7   1        5.42        6.37      7.10 o 
  12   7   1        3.52        3.66      5.51 o 
   0   8   1        0.00       -1.60      8.36 o 
   1   8   1        3.14       17.48      8.91 o 
   2   8   1        0.20        6.96      8.35 o 
   3   8   1        7.00       21.63      9.48 o 
   4   8   1       15.08       14.67      9.13 o 
   5   8   1       20.91        9.64      9.47 o 
   6   8   1        1.61        0.42      8.68 o 
   7   8   1        0.79       -8.27      8.27 o 
   8   8   1        0.13       -7.55      7.55 o 
   9   8   1        0.04       -0.34      6.85 o 
   1   9   1        5.96       18.60      9.94 o 
   2   9   1        0.96        0.00     10.00 o 
   3   9   1        1.51       -3.17      9.84 o 
   4   9   1        0.13        7.26      8.22 o 
   5   9   1       24.47       28.97      8.49 o 
   0   0   2     9960.35     9580.88     92.78 o 
   1   0   2     9283.69     9211.73     72.96 o 
   2   0   2      525.09      620.90      6.00 o 
   3   0   2     3546.09     3045.39     62.89 o 
   4   0   2      202.36      210.24      5.20 o 
   5   0   2       11.90       13.71      3.34 o 
   6   0   2        1.92        4.94      3.50 o 
   7   0   2     1865.29     1965.77     17.75 o 
   8   0   2      374.60      387.82      9.58 o 
   9   0   2        7.18        3.35      5.22 o 
  10   0   2       61.43       63.40      6.77 o 
  11   0   2      102.94      115.09      8.45 o 
  12   0   2        0.22        6.90      7.31 o 
  13   0   2       75.90       72.66      9.60 o 
  14   0   2        0.02       -5.06      8.54 o 
  15   0   2       19.20       12.49      9.64 o 
  16   0   2        6.93       15.45      8.51 o 
  17   0   2       37.45       29.41      9.07 o 
  18   0   2        0.18        0.34      6.65 o 
   1   1   2     3454.30     3325.58      2.09 o 
   2   1   2     4034.77     3706.81     67.68 o 
   3   1   2     7796.93     6632.19    101.68 o 
   4   1   2      643.87      720.67      9.46 o 
   5   1   2      826.63      764.92     10.48 o 
   6   1   2      217.57      222.54      7.00 o 
   7   1   2       11.40       13.69      4.61 o 
   8   1   2      137.48      133.74      6.63 o 
   9   1   2        9.50       -1.79      5.31 o 
  10   1   2      188.49      191.54      9.18 o 
  11   1   2       24.20       27.03      7.69 o 
  12   1   2        1.60        1.23      7.83 o 
  13   1   2        9.78       11.33      8.86 o 
  14   1   2       57.07       47.93     10.96 o 
  15   1   2        9.70        7.06      9.58 o 
  16   1   2       49.03       35.25     11.15 o 
  17   1   2        1.29       17.18      7.51 o 
  18   1   2        0.01       -3.33      5.55 o 
   0   2   2     8816.11     7689.56    105.29 o 
   1   2   2    13790.99    10959.71    129.15 o 
   2   2   2      888.34      870.55      9.96 o 
   3   2   2      207.38      213.45      6.02 o 
   4   2   2       19.85       24.65      3.59 o 
   5   2   2      799.53      900.89     12.04 o 
   6   2   2       17.10       15.43      4.64 o 
   7   2   2      162.97      150.35      7.13 o 
   8   2   2      170.66      176.27      8.07 o 
   9   2   2      504.18      524.70     12.20 o 
  10   2   2       10.24       19.38      7.01 o 
  11   2   2       18.38        8.61      8.42 o 
  12   2   2       13.15       12.34      8.96 o 
  13   2   2       12.29        7.72      8.71 o 
  14   2   2       11.45        7.73     10.26 o 
  15   2   2        0.14        0.88      9.10 o 
  16   2   2        5.20       10.78      8.33 o 
  17   2   2        5.85        9.65      6.99 o 
  18   2   2        1.15       15.30      4.81 o 
   1   3   2        0.83        2.71      3.61 o 
   2   3   2      600.47      649.78     10.07 o 
   3   3   2      705.50      728.65     11.06 o 
   4   3   2      813.01      858.47     12.40 o 
   5   3   2     1202.89     1207.41     15.23 o 
   6   3   2      139.92      153.07      7.16 o 
   7   3   2       62.73       66.69      6.04 o 
   8   3   2       19.63       16.76      5.95 o 
   9   3   2       60.80       66.80      8.07 o 
  10   3   2      227.61      236.14     11.52 o 
  11   3   2       70.80       82.05     10.09 o 
  12   3   2       79.15       80.13     10.72 o 
  13   3   2        2.34       10.49      9.32 o 
  14   3   2       26.59       23.11     10.07 o 
  15   3   2       32.40       29.46      9.77 o 
  16   3   2        1.89       -7.84      7.84 o 
  17   3   2        0.06       -3.20      5.70 o 
   0   4   2       89.65       76.99      5.64 o 
   1   4   2       14.44       22.00      5.01 o 
   2   4   2     2161.45     2248.02     20.35 o 
   3   4   2     3221.65     3190.71     24.74 o 
   4   4   2      151.01      133.38      5.53 o 
   5   4   2       22.17       13.35      5.43 o 
   6   4   2      289.06      302.92     10.13 o 
   7   4   2        4.66        9.61      6.14 o 
   8   4   2       62.02       63.27      8.12 o 
   9   4   2        5.65       20.36      8.35 o 
  10   4   2       25.76       48.64      9.08 o 
  11   4   2       27.24       41.09     10.12 o 
  12   4   2       24.27       36.53      9.17 o 
  13   4   2       16.93       -3.05     10.43 o 
  14   4   2        0.00       -2.98      9.27 o 
  15   4   2       10.08       20.93      7.91 o 
  16   4   2        4.98        1.19      6.15 o 
   1   5   2       91.14       75.30      6.87 o 
   2   5   2      111.14      107.83      7.72 o 
   3   5   2       45.09       34.80      7.31 o 
   4   5   2      102.65      107.73      8.48 o 
   5   5   2      250.00      226.25     10.34 o 
   6   5   2       95.70      100.62      9.31 o 
   7   5   2       34.15       41.93      8.37 o 
   8   5   2        0.41        7.48      8.40 o 
   9   5   2       27.88       23.01      9.48 o 
  10   5   2        0.04        3.98      8.98 o 
  11   5   2       25.13       27.53      9.69 o 
  12   5   2        0.28        0.45      8.58 o 
  13   5   2       14.88       16.47      8.44 o 
  14   5   2        0.01        6.87      7.01 o 
  15   5   2        3.92       -5.86      6.06 o 
   0   6   2       24.59       27.33      7.22 o 
   1   6   2       41.72       42.92      8.37 o 
   2   6   2        0.82       -3.75      7.74 o 
   3   6   2        5.51       -4.17      8.38 o 
   4   6   2      870.95      862.18     18.70 o 
   5   6   2      143.52      134.55     10.81 o 
   6   6   2        8.68        6.34      9.26 o 
   7   6   2        0.04        3.62      8.13 o 
   8   6   2       32.72        6.98      9.22 o 
   9   6   2        6.18       -6.60      9.28 o 
  10   6   2        1.36       -5.51      9.25 o 
  11   6   2        2.35       10.01      8.65 o 
  12   6   2        0.39        1.14      7.98 o 
  13   6   2       22.03       18.29      7.16 o 
  14   6   2        0.29        1.08      5.43 o 
   1   7   2       65.01       74.44      9.47 o 
   2   7   2      110.68      127.51     10.07 o 
   3   7   2       35.25       32.03      9.07 o 
   4   7   2       36.61       27.22      8.70 o 
   5   7   2       42.38       49.78      9.33 o 
   6   7   2        1.78       -9.00      9.00 o 
   7   7   2        8.38        7.81      9.42 o 
   8   7   2        6.85        2.49      9.09 o 
   9   7   2       14.82        7.82      9.38 o 
  10   7   2       12.35       11.97      8.39 o 
  11   7   2       45.83       15.19      8.26 o 
  12   7   2        0.03        3.24      5.60 o 
   0   8   2        6.29       15.97      8.94 o 
   1   8   2        3.40       -4.91      9.28 o 
   2   8   2       25.80       20.33      9.94 o 
   3   8   2       53.21       52.50     10.70 o 
   4   8   2        4.31        2.75      9.31 o 
   5   8   2       16.38       34.97      9.45 o 
   6   8   2       93.07       73.30     11.55 o 
   7   8   2        7.42       14.63      8.27 o 
   8   8   2        2.33        0.00      7.69 o 
   9   8   2        4.87        3.76      6.29 o 
   1   9   2        5.29        5.01      9.66 o 
   2   9   2        4.92        0.96     10.32 o 
   3   9   2        0.34       -9.99      9.99 o 
   4   9   2        4.32       11.09      9.22 o 
   5   9   2       15.04       -6.62      9.50 o 
   1   1   3      157.56      173.23      4.62 o 
   2   1   3      591.25      590.74      7.65 o 
   3   1   3       32.82       31.74      3.63 o 
   4   1   3      195.30      178.68      5.62 o 
   5   1   3      477.15      471.55      8.44 o 
   6   1   3      649.10      670.92     10.71 o 
   7   1   3      335.34      306.58      8.41 o 
   8   1   3      254.61      230.39      8.25 o 
   9   1   3       27.92       26.15      5.48 o 
  10   1   3       84.01       77.95      7.73 o 
  11   1   3       20.49       19.21      7.77 o 
  12   1   3        0.77       -6.08      8.24 o 
  13   1   3       36.50       50.02      9.57 o 
  14   1   3        3.48       -7.23      8.82 o 
  15   1   3       24.38       34.85     10.37 o 
  16   1   3        6.52       -3.47      9.61 o 
  17   1   3        2.57       11.29      7.82 o 
  18   1   3        8.26        2.52      5.96 o 
   0   2   3      162.81      138.59      4.63 o 
   1   2   3     1035.38     1100.96     10.85 o 
   2   2   3     4836.95     4331.90     89.23 o 
   3   2   3       38.80       32.96      4.05 o 
   4   2   3      546.05      534.69      9.12 o 
   5   2   3      145.10      172.14      6.28 o 
   6   2   3      654.01      657.56     11.33 o 
   7   2   3      297.75      328.10      9.44 o 
   8   2   3       49.80       60.52      6.02 o 
   9   2   3       16.43       14.24      6.27 o 
  10   2   3        1.07        0.27      6.70 o 
  11   2   3       49.70       48.80      8.65 o 
  12   2   3        1.90        0.69      8.55 o 
  13   2   3       12.89       28.58      9.63 o 
  14   2   3       40.02       55.85     10.54 o 
  15   2   3        5.18        7.95      9.19 o 
  16   2   3       23.60       37.84      8.95 o 
  17   2   3        2.48        0.00      7.64 o 
   1   3   3       50.80       53.36      4.30 o 
   2   3   3       90.12      107.88      5.34 o 
   3   3   3      186.90      177.77      6.64 o 
   4   3   3        1.17        2.49      4.22 o 
   5   3   3       16.87       16.00      4.69 o 
   6   3   3        0.17        0.39      4.72 o 
   7   3   3       10.32        3.71      5.74 o 
   8   3   3        0.13       -0.44      6.01 o 
   9   3   3       18.43       12.46      7.16 o 
  10   3   3       16.76       32.54      8.08 o 
  11   3   3       21.78       29.50      8.94 o 
  12   3   3       39.37       39.54     10.27 o 
  13   3   3        9.92       20.74      9.42 o 
  14   3   3       24.82       42.07     10.36 o 
  15   3   3        0.14       10.22      8.26 o 
  16   3   3        2.72        5.22      7.46 o 
  17   3   3        3.90       15.00      6.11 o 
   0   4   3        2.98        4.32      4.48 o 
   1   4   3     1861.15     1910.56     18.47 o 
   2   4   3       42.94       47.98      5.69 o 
   3   4   3      564.58      610.29     11.80 o 
   4   4   3     2099.00     2028.74     21.29 o 
   5   4   3       74.97       70.29      6.89 o 
   6   4   3        1.92        0.91      6.14 o 
   7   4   3       21.17       21.51      7.02 o 
   8   4   3       28.23       33.44      7.91 o 
   9   4   3      105.21      106.16     10.22 o 
  10   4   3        1.02        0.79      8.58 o 
  11   4   3       18.52        9.07      8.71 o 
  12   4   3        1.72       -0.83      9.09 o 
  13   4   3       52.74       37.39     11.03 o 
  14   4   3       18.19       31.36      9.17 o 
  15   4   3        5.29       -1.14      8.44 o 
  16   4   3       17.70        9.89      6.32 o 
   1   5   3       36.95       38.74      6.65 o 
   2   5   3      242.44      204.99      6.10 o 
   3   5   3      241.19      260.09      9.87 o 
   4   5   3      118.00      138.52      8.64 o 
   5   5   3      128.37      149.51      9.23 o 
   6   5   3       41.20       31.69      8.21 o 
   7   5   3      101.28      131.45     10.31 o 
   8   5   3       56.56       41.05     10.23 o 
   9   5   3        0.00       16.14      8.17 o 
  10   5   3        0.28       -2.38      8.88 o 
  11   5   3       22.84       10.89      9.53 o 
  12   5   3        0.67        3.01      9.23 o 
  13   5   3        5.61       16.47      8.13 o 
  14   5   3       31.77       32.56      8.25 o 
  15   5   3       20.47        7.24      6.99 o 
   0   6   3        0.58        8.84      6.86 o 
   1   6   3       73.86       69.89      8.45 o 
   2   6   3       27.28       28.28      8.03 o 
   3   6   3      543.16      544.68     15.39 o 
   4   6   3        7.00       21.07      8.53 o 
   5   6   3      197.29      202.59     11.73 o 
   6   6   3       59.86       74.62      9.43 o 
   7   6   3        1.72       -8.97      8.97 o 
   8   6   3       15.27       -8.09      9.21 o 
   9   6   3       29.04       37.21      9.52 o 
  10   6   3        0.73        0.00      8.96 o 
  11   6   3        0.91       17.13      8.73 o 
  12   6   3       19.38       19.46      8.53 o 
  13   6   3        0.50        2.74      6.99 o 
  14   6   3        0.02       -4.78      6.05 o 
   1   7   3        0.17        3.02      7.82 o 
   2   7   3        0.15        2.04      7.98 o 
   3   7   3        0.37        5.99      8.42 o 
   4   7   3       34.17       27.44      9.25 o 
   5   7   3       73.70       63.05      9.91 o 
   6   7   3       10.82       21.90      9.16 o 
   7   7   3        2.33       -5.77      9.10 o 
   8   7   3       60.69       69.26     10.44 o 
   9   7   3        0.02       13.69      8.41 o 
  10   7   3       16.02       26.29      8.43 o 
  11   7   3        2.22       -7.40      7.40 o 
  12   7   3        2.24       -6.38      6.38 o 
   0   8   3        0.11       -9.78      9.78 o 
   1   8   3        0.84        6.27      9.46 o 
   2   8   3       19.12       34.93      8.72 o 
   3   8   3        0.14       -8.07      9.35 o 
   4   8   3      111.17       98.57     12.03 o 
   5   8   3       27.70       22.46      9.85 o 
   6   8   3        1.03       -9.75      9.75 o 
   7   8   3        0.00       14.54      8.44 o 
   8   8   3        4.04        8.99      7.48 o 
   9   8   3        7.58       16.63      6.99 o 
   1   9   3        9.79        9.77     11.13 o 
   2   9   3       43.92       42.33     12.25 o 
   3   9   3        1.61        3.37      9.86 o 
   4   9   3       22.64       22.91      9.84 o 
   0   0   4     1215.23     1177.17     11.01 o 
   1   0   4     9401.63     8211.50    111.53 o 
   2   0   4     2415.39     2260.29     59.92 o 
   3   0   4      146.63      132.22      4.89 o 
   4   0   4     3774.01     3363.00     81.54 o 
   5   0   4      501.03      485.11      8.55 o 
   6   0   4        0.07       -1.00      3.85 o 
   7   0   4       19.26       21.23      4.46 o 
   8   0   4       49.86       38.67      5.63 o 
   9   0   4      392.35      379.92     10.55 o 
  10   0   4       24.40       14.02      6.11 o 
  11   0   4      358.47      367.64     12.22 o 
  12   0   4      426.30      473.58     14.97 o 
  13   0   4       73.83       67.54      9.77 o 
  14   0   4        2.60       -1.56      8.99 o 
  15   0   4        5.25        0.45      9.08 o 
  16   0   4        7.85       -1.75      8.81 o 
  17   0   4        5.84        7.11      7.98 o 
  18   0   4        0.31        9.65      6.64 o 
   1   1   4      364.25      353.35      6.54 o 
   2   1   4      350.91      349.32      6.72 o 
   3   1   4       27.34       33.72      3.51 o 
   4   1   4      301.59      293.42      7.07 o 
   5   1   4      156.38      161.11      5.96 o 
   6   1   4      122.65      101.58      5.79 o 
   7   1   4        1.56       -4.90      4.90 o 
   8   1   4      415.30      353.52      9.75 o 
   9   1   4        0.14        0.63      5.47 o 
  10   1   4        0.00        5.70      6.39 o 
  11   1   4       17.64       22.08      7.78 o 
  12   1   4       71.38       77.03      9.81 o 
  13   1   4      111.42      132.51     11.39 o 
  14   1   4       42.89       44.70      9.88 o 
  15   1   4       11.74       22.94      8.53 o 
  16   1   4        6.35        6.10      9.23 o 
  17   1   4        0.97       10.65      7.67 o 
  18   1   4        7.63       -5.89      6.63 o 
   0   2   4      451.73      497.23      7.89 o 
   1   2   4      638.75      663.78      9.13 o 
   2   2   4      185.90      183.91      5.89 o 
   3   2   4      273.58      270.30      6.78 o 
   4   2   4        0.98       -2.72      3.68 o 
   5   2   4       26.59       23.83      4.35 o 
   6   2   4      280.13      266.73      8.31 o 
   7   2   4      385.25      379.22     10.02 o 
   8   2   4       15.27        6.76      5.78 o 
   9   2   4        0.47        1.83      6.16 o 
  10   2   4      100.11      104.33      9.25 o 
  11   2   4       12.03       13.79      7.88 o 
  12   2   4       21.17       33.85      8.81 o 
  13   2   4       56.04       67.63     11.02 o 
  14   2   4       79.37      103.59     11.84 o 
  15   2   4       14.13       11.80      9.65 o 
  16   2   4        0.03        0.00      8.33 o 
  17   2   4        8.92        7.53      7.50 o 
   1   3   4      191.58      185.24      6.26 o 
   2   3   4      378.74      360.23      9.33 o 
   3   3   4     1369.57     1462.23     15.75 o 
   4   3   4       24.91       25.07      4.83 o 
   5   3   4       14.19       13.61      5.44 o 
   6   3   4     1010.90      925.39     14.89 o 
   7   3   4      252.97      234.11      9.02 o 
   8   3   4       22.68       12.62      6.90 o 
   9   3   4       54.15       41.92      8.42 o 
  10   3   4      139.92      164.15     10.82 o 
  11   3   4       66.09       45.31      9.82 o 
  12   3   4       24.48       32.07      9.31 o 
  13   3   4        0.19        8.61      9.28 o 
  14   3   4        9.67       13.87     10.48 o 
  15   3   4       25.54       28.80      9.75 o 
  16   3   4        0.36        9.79      6.67 o 
  17   3   4        2.42       -2.48      6.33 o 
   0   4   4       12.26       14.03      4.75 o 
   1   4   4        0.25       -4.81      4.81 o 
   2   4   4      219.21      215.12      8.33 o 
   3   4   4        3.85       -0.17      5.30 o 
   4   4   4        1.10       -0.80      5.62 o 
   5   4   4        3.57       -5.93      5.93 o 
   6   4   4      208.07      224.75      9.99 o 
   7   4   4        0.53        4.26      6.72 o 
   8   4   4       20.83       16.78      7.77 o 
   9   4   4      110.60      112.84     10.22 o 
  10   4   4       18.99       31.29      9.23 o 
  11   4   4       11.34        8.68      9.23 o 
  12   4   4        6.18        5.36      9.57 o 
  13   4   4        0.03        0.84      8.33 o 
  14   4   4       43.67       41.31     10.45 o 
  15   4   4       41.74       12.13      9.60 o 
  16   4   4       34.59       21.13      7.32 o 
   1   5   4      606.67      627.14     13.35 o 
   2   5   4       47.57       48.79      7.03 o 
   3   5   4       20.01       16.42      6.48 o 
   4   5   4      171.62      180.31      9.74 o 
   5   5   4      296.27      314.36     12.33 o 
   6   5   4       16.05       18.38      8.04 o 
   7   5   4        0.01       -7.85      8.22 o 
   8   5   4      303.32      325.14     13.78 o 
   9   5   4        6.84        5.76      8.96 o 
  10   5   4        4.64        7.82      9.10 o 
  11   5   4       87.30      110.46     10.74 o 
  12   5   4        1.02        4.71      8.65 o 
  13   5   4       30.86       29.59      9.71 o 
  14   5   4       30.97       16.96      8.16 o 
  15   5   4        2.97        4.64      6.42 o 
   0   6   4        5.17       -7.69      7.69 o 
   1   6   4       48.14       40.29      8.02 o 
   2   6   4       20.00       18.41      7.78 o 
   3   6   4      128.43      128.09      9.85 o 
   4   6   4      528.09      532.79     15.65 o 
   5   6   4       22.55       22.70      8.47 o 
   6   6   4       28.08       38.79      8.62 o 
   7   6   4       27.15       17.08      9.25 o 
   8   6   4       51.21       51.50      9.08 o 
   9   6   4       30.85       40.92      9.35 o 
  10   6   4        3.88        0.85      8.66 o 
  11   6   4        1.80        2.08      8.60 o 
  12   6   4       28.35       36.79      8.34 o 
  13   6   4        6.35       -2.42      7.47 o 
   1   7   4       44.17       41.23      9.27 o 
   2   7   4      125.21      156.28     10.70 o 
   3   7   4        8.33       17.19      8.82 o 
   4   7   4       32.06       33.78      9.22 o 
   5   7   4        0.67        1.95      8.60 o 
   6   7   4       94.42       82.02     11.47 o 
   7   7   4      252.90      261.65     14.26 o 
   8   7   4       17.03       33.77      9.44 o 
   9   7   4        2.53        4.98      8.72 o 
  10   7   4        2.18       -4.76      8.48 o 
  11   7   4       10.64       15.48      7.06 o 
   0   8   4       84.49       97.21     10.66 o 
   1   8   4       25.63       19.98      9.86 o 
   2   8   4        4.45      -10.54     10.54 o 
   3   8   4       36.20       25.97     10.93 o 
   4   8   4       37.55       21.42     11.30 o 
   5   8   4      241.40      249.58     15.27 o 
   6   8   4       97.47      113.45     11.71 o 
   7   8   4        0.72       -9.48      9.48 o 
   8   8   4        1.04        0.00      8.72 o 
   9   8   4       17.80        2.91      7.51 o 
   1   9   4        3.31       28.18      9.90 o 
   2   9   4        5.07        3.04     11.38 o 
   3   9   4        2.46       14.20      9.81 o 
   1   1   5       50.45       51.82      4.04 o 
   2   1   5      831.46      876.05     10.44 o 
   3   1   5      448.39      403.02      7.78 o 
   4   1   5     1185.50     1228.49     13.36 o 
   5   1   5        8.47       15.34      4.14 o 
   6   1   5       58.96       66.08      5.22 o 
   7   1   5        1.07        0.97      4.08 o 
   8   1   5       53.95       49.95      6.02 o 
   9   1   5       53.10       61.98      6.57 o 
  10   1   5      279.29      265.90     10.72 o 
  11   1   5       22.21       19.94      8.54 o 
  12   1   5       98.69       94.31     10.68 o 
  13   1   5       19.38       15.37      9.40 o 
  14   1   5        8.28       16.38      8.88 o 
  15   1   5        0.66       -9.36      9.36 o 
  16   1   5        0.02        5.67      8.53 o 
  17   1   5        2.35       -3.63      8.07 o 
   0   2   5       16.33       15.50      3.47 o 
   1   2   5     1927.02     1807.59     15.28 o 
   2   2   5     1321.19     1430.76     14.13 o 
   3   2   5       45.37       49.55      4.47 o 
   4   2   5       60.45       57.08      5.22 o 
   5   2   5        1.93        3.19      4.21 o 
   6   2   5       24.18       21.67      5.02 o 
   7   2   5        1.24        1.74      5.00 o 
   8   2   5       42.64       50.76      6.41 o 
   9   2   5       14.70       20.70      6.28 o 
  10   2   5        1.60        2.12      7.49 o 
  11   2   5       52.02       45.67      9.47 o 
  12   2   5      399.21      424.06     15.63 o 
  13   2   5      148.94      149.69     12.38 o 
  14   2   5        5.66       -0.40      9.87 o 
  15   2   5       17.63       -8.28     10.32 o 
  16   2   5        5.16        6.66      8.10 o 
  17   2   5        0.71       -2.56      7.07 o 
   1   3   5      515.40      537.10      9.84 o 
   2   3   5       51.13       50.02      5.50 o 
   3   3   5       80.09       91.65      5.84 o 
   4   3   5       51.56       64.45      5.55 o 
   5   3   5      510.06      556.68     11.52 o 
   6   3   5      119.36      119.25      7.57 o 
   7   3   5        5.30       10.80      5.96 o 
   8   3   5       79.66       89.65      7.89 o 
   9   3   5       40.81       41.61      8.52 o 
  10   3   5       38.16       47.03      9.51 o 
  11   3   5      144.48      171.97     11.51 o 
  12   3   5        0.51       -1.13      8.83 o 
  13   3   5       85.79      114.18     11.54 o 
  14   3   5       63.54       60.72     10.83 o 
  15   3   5       15.37        2.55      9.17 o 
  16   3   5        0.00        9.48      7.43 o 
   0   4   5      400.44      314.25      4.71 o 
   1   4   5      111.26      102.46      6.88 o 
   2   4   5       16.46        2.63      5.69 o 
   3   4   5       38.29       30.53      6.27 o 
   4   4   5       94.16      119.34      7.53 o 
   5   4   5      113.33      124.98      8.15 o 
   6   4   5       51.82       68.34      7.26 o 
   7   4   5       16.20        5.96      7.94 o 
   8   4   5        3.62       20.08      7.90 o 
   9   4   5       41.99       38.02      9.15 o 
  10   4   5      249.99      261.21     13.36 o 
  11   4   5       31.64       29.99      9.51 o 
  12   4   5        3.60        4.51      8.99 o 
  13   4   5       14.11        6.86      9.35 o 
  14   4   5       23.19       13.01      9.51 o 
  15   4   5        9.55        0.75      8.31 o 
  16   4   5        7.31        9.61      6.41 o 
   1   5   5        9.99       11.08      6.57 o 
   2   5   5      151.97      160.46      9.04 o 
   3   5   5        1.60       -1.21      7.12 o 
   4   5   5        1.03        1.27      6.89 o 
   5   5   5        8.00        5.89      7.97 o 
   6   5   5       18.96       25.81      7.67 o 
   7   5   5      491.20      505.82     15.43 o 
   8   5   5        0.03       -7.36      8.99 o 
   9   5   5       24.55       32.79      9.27 o 
  10   5   5       42.59       42.09      9.19 o 
  11   5   5        3.62        2.08      9.04 o 
  12   5   5        0.15        3.38      9.04 o 
  13   5   5       21.84       22.15      9.42 o 
  14   5   5        1.21       -7.90      7.90 o 
  15   5   5       20.42       21.58      6.43 o 
   0   6   5       40.64       43.30      8.64 o 
   1   6   5       13.37       13.28      8.29 o 
   2   6   5        0.20        1.46      7.48 o 
   3   6   5       32.28       19.72      8.88 o 
   4   6   5       71.50       84.71      9.74 o 
   5   6   5      101.99      109.45     10.92 o 
   6   6   5        8.10        9.04      8.57 o 
   7   6   5        1.62        8.84      8.37 o 
   8   6   5      103.46       93.37      9.81 o 
   9   6   5       27.01       32.88     10.10 o 
  10   6   5        5.40       10.12      9.51 o 
  11   6   5        1.58        2.52      8.78 o 
  12   6   5        1.75       -5.51      8.02 o 
  13   6   5        6.86       -4.54      7.47 o 
   1   7   5       37.13       34.13      8.71 o 
   2   7   5        4.30       10.39      8.52 o 
   3   7   5        5.33       12.47      8.25 o 
   4   7   5       13.80       14.04      9.21 o 
   5   7   5        3.15       22.00      8.56 o 
   6   7   5        9.51       -6.11     10.04 o 
   7   7   5        1.67        1.70      9.83 o 
   8   7   5       18.22       22.09      9.46 o 
   9   7   5        0.59       -6.29      9.68 o 
  10   7   5        0.04       -1.20      8.24 o 
  11   7   5        0.07       -7.93      7.93 o 
   0   8   5       35.62       41.65     10.13 o 
   1   8   5       13.73        3.06      9.87 o 
   2   8   5        0.07        3.51      9.38 o 
   3   8   5        1.36        0.46      9.30 o 
   4   8   5        1.74       -2.65     10.49 o 
   5   8   5        1.65        1.78     10.33 o 
   6   8   5        5.49       26.40     10.52 o 
   7   8   5        0.01       -8.54      9.81 o 
   8   8   5        0.69       -2.42      8.11 o 
   1   9   5        0.15        3.70     10.80 o 
   2   9   5        8.25        3.59     10.43 o 
   0   0   6     2917.44     2733.22     77.68 o 
   1   0   6     1118.45     1209.82     12.59 o 
   2   0   6     2676.47     2654.75     76.68 o 
   3   0   6       45.63       46.59      4.34 o 
   4   0   6      272.43      242.60      6.96 o 
   5   0   6     1397.40     1511.64     16.03 o 
   6   0   6       49.01       68.78      5.61 o 
   7   0   6      369.32      383.75      9.66 o 
   8   0   6      366.91      393.82     10.61 o 
   9   0   6        6.50        8.42      5.91 o 
  10   0   6       86.85       82.22      8.97 o 
  11   0   6        4.97        9.63      8.52 o 
  12   0   6     1458.52     1433.15     24.19 o 
  13   0   6      416.80      426.02     16.03 o 
  14   0   6        7.52       12.19      8.86 o 
  15   0   6        0.02        9.92      9.34 o 
  16   0   6       18.63        9.00     10.07 o 
  17   0   6        0.22       11.74      8.76 o 
   1   1   6      199.35      224.23      6.24 o 
   2   1   6       97.02       92.42      5.82 o 
   3   1   6      989.65     1066.20     12.67 o 
   4   1   6     3001.99     2957.49     21.46 o 
   5   1   6     1027.14     1039.05     13.77 o 
   6   1   6      428.59      426.23     10.05 o 
   7   1   6        0.16       -5.11      5.11 o 
   8   1   6       30.54       15.17      6.02 o 
   9   1   6        6.95       12.87      5.89 o 
  10   1   6      290.75      310.72     11.75 o 
  11   1   6      586.64      544.69     16.01 o 
  12   1   6       83.88       91.36     10.92 o 
  13   1   6       13.91       16.34      9.42 o 
  14   1   6       16.37        5.63      9.25 o 
  15   1   6        1.24       -3.48      8.77 o 
  16   1   6        5.14       16.61      8.59 o 
  17   1   6        0.05       -8.24      8.24 o 
   0   2   6       67.91       67.45      4.72 o 
   1   2   6      280.06      312.24      7.49 o 
   2   2   6      529.43      489.62      9.21 o 
   3   2   6     1608.07     1611.37     16.24 o 
   4   2   6       83.23       95.85      5.84 o 
   5   2   6        0.33       -2.05      4.83 o 
   6   2   6      217.78      206.76      8.10 o 
   7   2   6        0.98        2.46      5.49 o 
   8   2   6       11.03        7.20      6.10 o 
   9   2   6      162.31      132.83      9.73 o 
  10   2   6      941.30      925.17     18.96 o 
  11   2   6      171.53      167.40     11.69 o 
  12   2   6       28.43       33.62      9.77 o 
  13   2   6       11.24       -2.31      9.40 o 
  14   2   6       75.20       78.43     10.79 o 
  15   2   6        5.46       16.50      8.99 o 
  16   2   6        0.18        0.83      8.60 o 
  17   2   6        0.82        6.27      7.39 o 
   1   3   6      713.51      778.62     12.16 o 
   2   3   6     1129.57     1139.62     14.51 o 
   3   3   6      527.63      553.44     11.11 o 
   4   3   6      131.54      141.17      7.22 o 
   5   3   6      284.61      271.54      9.35 o 
   6   3   6        4.93        8.11      5.95 o 
   7   3   6      217.67      213.30     10.01 o 
   8   3   6       12.82       16.21      7.17 o 
   9   3   6      466.76      461.35     14.58 o 
  10   3   6      565.17      588.18     16.80 o 
  11   3   6       54.71       49.78     10.17 o 
  12   3   6       31.90       55.82      9.79 o 
  13   3   6       83.06      118.29     11.31 o 
  14   3   6        2.41        8.18      9.36 o 
  15   3   6        3.74       22.70      8.93 o 
  16   3   6        3.19       -4.17      8.17 o 
   0   4   6      137.86      159.94      7.70 o 
   1   4   6      428.65      433.44     10.86 o 
   2   4   6      528.71      532.36     12.11 o 
   3   4   6       10.03       11.21      5.66 o 
   4   4   6        6.63        7.87      6.29 o 
   5   4   6        0.30        3.72      6.34 o 
   6   4   6       88.35       94.95      8.97 o 
   7   4   6       22.58       17.21      7.53 o 
   8   4   6      569.64      590.61     15.99 o 
   9   4   6       41.11       43.29      9.24 o 
  10   4   6        3.27       12.32      8.82 o 
  11   4   6        5.11        1.92      8.96 o 
  12   4   6        4.74        1.64      8.54 o 
  13   4   6        5.76       -2.57      9.23 o 
  14   4   6        5.17        5.41      9.24 o 
  15   4   6        0.06       -3.41      7.55 o 
   1   5   6       47.63       34.85      7.45 o 
   2   5   6        7.09        8.32      6.98 o 
   3   5   6        8.16        1.77      7.36 o 
   4   5   6       13.26       19.35      7.64 o 
   5   5   6       38.96       29.92      8.35 o 
   6   5   6        5.97        8.94      8.38 o 
   7   5   6      201.93      208.09     12.00 o 
   8   5   6      197.35      208.46     12.35 o 
   9   5   6        0.09       -8.64      8.64 o 
  10   5   6       30.34       20.24      9.30 o 
  11   5   6        0.52       -8.98      8.98 o 
  12   5   6       25.77       14.40     10.07 o 
  13   5   6        2.61       13.06      8.55 o 
  14   5   6       26.52       26.27      8.50 o 
   0   6   6      206.29      228.55     11.70 o 
   1   6   6       47.31       55.02      9.06 o 
   2   6   6        2.28        6.64      7.63 o 
   3   6   6        3.53        8.07      7.55 o 
   4   6   6       83.28       78.12      9.77 o 
   5   6   6       12.18        9.80      8.31 o 
   6   6   6       68.84       65.55     10.51 o 
   7   6   6        0.15        1.90      8.03 o 
   8   6   6        9.94       14.69      8.74 o 
   9   6   6       59.43       35.60     10.65 o 
  10   6   6        9.50       17.77      8.72 o 
  11   6   6        6.57        3.76      8.62 o 
  12   6   6        4.27       13.35      7.62 o 
  13   6   6        2.46        9.81      7.19 o 
   1   7   6        1.76       12.38      7.53 o 
   2   7   6        0.86       11.47      7.48 o 
   3   7   6        0.07       -3.79      8.89 o 
   4   7   6        4.85        6.60      8.78 o 
   5   7   6       12.93       18.08      8.60 o 
   6   7   6       71.26       64.14     10.72 o 
   7   7   6       53.63       42.41     11.16 o 
   8   7   6       22.07       35.09      9.88 o 
   9   7   6        0.82       -2.55      8.70 o 
  10   7   6        0.05        1.60      8.02 o 
  11   7   6        0.71        5.87      7.06 o 
   0   8   6        4.40        1.33     10.49 o 
   1   8   6       26.32       10.20     10.65 o 
   2   8   6       28.87       29.34     10.22 o 
   3   8   6        2.24        6.71      9.51 o 
   4   8   6       49.40       71.96     11.25 o 
   5   8   6       22.42       13.48     10.96 o 
   6   8   6        4.51        8.43      9.50 o 
   7   8   6       11.88        6.02      9.35 o 
   8   8   6       16.03       14.26      8.96 o 
   1   1   7       92.64      123.04      5.74 o 
   2   1   7      631.37      613.99     10.30 o 
   3   1   7     3521.45     3611.46     23.72 o 
   4   1   7     1767.59     1890.81     18.37 o 
   5   1   7      937.81      894.63     13.65 o 
   6   1   7      238.32      226.07      8.35 o 
   7   1   7       30.02       27.68      5.99 o 
   8   1   7      235.64      208.84      9.50 o 
   9   1   7      344.23      363.65     11.92 o 
  10   1   7      863.85      907.31     18.37 o 
  11   1   7      888.94      900.11     19.96 o 
  12   1   7      132.88      173.64     12.22 o 
  13   1   7       28.88       29.73      9.72 o 
  14   1   7        1.14       -6.16      9.09 o 
  15   1   7        1.87        9.63      9.54 o 
  16   1   7        1.77        9.27      9.14 o 
  17   1   7        2.26        4.14      8.81 o 
   0   2   7      435.27      436.67      8.97 o 
   1   2   7       17.57       17.21      4.52 o 
   2   2   7      244.69      277.91      7.83 o 
   3   2   7      249.15      237.67      7.95 o 
   4   2   7      397.80      396.88      9.60 o 
   5   2   7      305.08      334.63      9.39 o 
   6   2   7      427.79      431.25     10.97 o 
   7   2   7        9.31        6.33      5.69 o 
   8   2   7       10.35       14.27      6.44 o 
   9   2   7      122.86      108.06      9.69 o 
  10   2   7       39.67       36.71      9.35 o 
  11   2   7      137.15      132.38     11.17 o 
  12   2   7      188.17      192.66     12.22 o 
  13   2   7      115.50      101.66     11.67 o 
  14   2   7        8.12        0.85      9.85 o 
  15   2   7        1.32       -9.49      9.49 o 
  16   2   7        0.61       -1.70      8.25 o 
   1   3   7      291.89      331.85      8.72 o 
   2   3   7       26.37       27.32      5.18 o 
   3   3   7      180.40      179.94      7.86 o 
   4   3   7      157.42      155.33      7.50 o 
   5   3   7       73.20       75.98      7.05 o 
   6   3   7      147.07      176.90      9.16 o 
   7   3   7      271.88      244.58     10.66 o 
   8   3   7      368.16      351.21     12.92 o 
   9   3   7       81.80      110.07      9.59 o 
  10   3   7       55.07       65.35      9.27 o 
  11   3   7      136.54      141.14     10.90 o 
  12   3   7        0.23       -9.16      9.16 o 
  13   3   7       77.41       73.49     11.15 o 
  14   3   7       18.99       19.79      9.51 o 
  15   3   7        7.30       -4.61      8.72 o 
  16   3   7        5.36        8.37      7.06 o 
   0   4   7        0.04        0.81      5.81 o 
   1   4   7       95.49       82.92      7.14 o 
   2   4   7      605.29      648.37     13.59 o 
   3   4   7       69.37       60.48      7.52 o 
   4   4   7       28.63       34.87      6.90 o 
   5   4   7       58.63       61.58      8.19 o 
   6   4   7        6.89        6.85      7.41 o 
   7   4   7        1.40       12.72      7.76 o 
   8   4   7       25.74       28.41      8.59 o 
   9   4   7      237.14      225.68     12.94 o 
  10   4   7      196.47      238.71     12.93 o 
  11   4   7       66.62       58.20      9.80 o 
  12   4   7       11.11       20.35      8.80 o 
  13   4   7        0.36       -2.54      9.37 o 
  14   4   7        0.89       -3.30      8.43 o 
  15   4   7        2.22       -3.78      7.94 o 
   1   5   7       96.98      105.36      8.68 o 
   2   5   7       75.02       83.10      8.33 o 
   3   5   7       19.01        3.22      7.18 o 
   4   5   7        7.73        6.97      7.96 o 
   5   5   7       12.65       10.56      8.29 o 
   6   5   7        1.38       12.73      8.12 o 
   7   5   7        6.32        7.64      9.13 o 
   8   5   7       97.75      117.36     11.18 o 
   9   5   7      145.48      152.11     11.63 o 
  10   5   7       26.75       28.59     10.13 o 
  11   5   7        0.08        2.12      8.99 o 
  12   5   7        0.05       -8.89      9.16 o 
  13   5   7        2.97       -2.02      8.46 o 
  14   5   7        0.07        2.20      7.39 o 
   0   6   7      227.87      253.77     12.30 o 
   1   6   7      185.58      190.79     11.53 o 
   2   6   7       28.85       23.46      8.15 o 
   3   6   7       15.51        8.49      7.96 o 
   4   6   7        4.88       11.78      7.86 o 
   5   6   7        0.03       -8.41      8.41 o 
   6   6   7        2.79        1.09      8.48 o 
   7   6   7       46.49       52.46     10.03 o 
   8   6   7       99.73       89.95      8.94 o 
   9   6   7       79.10      101.16     10.44 o 
  10   6   7        3.85       -9.52      9.52 o 
  11   6   7        0.03        1.68      8.39 o 
  12   6   7        1.05       -7.73      7.73 o 
   1   7   7        2.41        2.28      8.69 o 
   2   7   7        0.11       -8.94      8.94 o 
   3   7   7        5.72        3.51      8.89 o 
   4   7   7        0.54        0.51      8.30 o 
   5   7   7       10.29       -4.09      9.90 o 
   6   7   7       36.77       30.70     10.27 o 
   7   7   7       40.34       41.11     10.43 o 
   8   7   7       11.44       12.45      9.48 o 
   9   7   7        0.03        2.52      8.57 o 
  10   7   7        0.13       -4.80      8.40 o 
   0   8   7        0.69       -8.96      9.41 o 
   1   8   7       16.41       36.29      9.90 o 
   2   8   7        1.77        2.27      9.96 o 
   3   8   7       15.57       23.45     10.21 o 
   4   8   7        3.23        6.78      9.61 o 
   5   8   7        8.22        8.56     10.21 o 
   6   8   7        3.62        0.00      9.57 o 
   7   8   7       12.05        0.87      9.79 o 
   0   0   8      251.88      219.74      7.01 o 
   1   0   8      444.54      513.45      9.88 o 
   2   0   8      918.28      937.37     13.00 o 
   3   0   8     1339.19     1388.94     16.01 o 
   4   0   8        0.02        5.27      4.53 o 
   5   0   8      845.55      957.76     14.61 o 
   6   0   8      157.27      152.67      7.43 o 
   7   0   8       20.89       28.53      6.15 o 
   8   0   8       27.10       19.27      6.78 o 
   9   0   8       46.93       42.45      7.86 o 
  10   0   8      522.65      498.98     14.91 o 
  11   0   8      303.18      309.56     13.54 o 
  12   0   8       33.53       18.36      9.42 o 
  13   0   8      166.27      135.59     11.64 o 
  14   0   8       53.83       58.78     10.12 o 
  15   0   8        6.28       16.08      9.48 o 
  16   0   8        0.73      -10.01     10.01 o 
  17   0   8        0.59       -9.48      9.48 o 
   1   1   8       36.87       32.31      4.52 o 
   2   1   8      107.99       92.78      5.81 o 
   3   1   8     1495.70     1455.96     16.65 o 
   4   1   8      680.89      747.08     12.73 o 
   5   1   8       84.78       71.32      6.48 o 
   6   1   8       14.87        4.01      5.38 o 
   7   1   8        2.34        2.60      5.65 o 
   8   1   8       19.07       23.20      7.03 o 
   9   1   8       16.79       23.50      7.94 o 
  10   1   8       31.06       34.85      9.13 o 
  11   1   8      807.38      799.33     19.29 o 
  12   1   8       96.87      112.37     11.24 o 
  13   1   8      134.24      161.69     12.02 o 
  14   1   8        3.13        1.68      9.08 o 
  15   1   8        7.14       25.23     10.09 o 
  16   1   8        1.77       -9.36      9.36 o 
   0   2   8      407.60      443.51      9.82 o 
   1   2   8       29.01       26.30      4.79 o 
   2   2   8       68.01       83.74      5.69 o 
   3   2   8       38.95       45.95      5.39 o 
   4   2   8        1.23        7.17      4.86 o 
   5   2   8      220.41      245.10      8.86 o 
   6   2   8       66.42       72.54      7.29 o 
   7   2   8      105.32      110.81      8.42 o 
   8   2   8       60.83       66.96      8.76 o 
   9   2   8       84.30       65.02      9.49 o 
  10   2   8       48.88       71.25      9.39 o 
  11   2   8       51.37       44.05      9.01 o 
  12   2   8       54.09       41.82      9.94 o 
  13   2   8        6.49        3.59      9.85 o 
  14   2   8        0.13        8.97      9.01 o 
  15   2   8        6.83        5.68      8.75 o 
  16   2   8        1.52       -5.87      8.59 o 
   1   3   8       41.52       51.55      5.77 o 
   2   3   8      195.52      186.41      8.15 o 
   3   3   8      186.75      198.20      8.24 o 
   4   3   8       51.11       50.20      6.43 o 
   5   3   8      198.39      209.94      9.44 o 
   6   3   8       82.43       82.85      8.19 o 
   7   3   8      131.43      146.00      9.58 o 
   8   3   8      181.02      159.50     11.21 o 
   9   3   8      477.06      501.13     15.54 o 
  10   3   8       34.75       33.67      9.09 o 
  11   3   8       35.53       35.28      9.09 o 
  12   3   8        4.67        7.51      8.82 o 
  13   3   8       38.96       52.40     10.97 o 
  14   3   8        6.48       13.79      9.12 o 
  15   3   8       11.52        7.52      9.65 o 
   0   4   8      431.66      407.85     11.65 o 
   1   4   8      272.46      282.29     10.64 o 
   2   4   8        1.34       -6.01      6.50 o 
   3   4   8       98.56      103.19      8.15 o 
   4   4   8        8.44       11.96      6.76 o 
   5   4   8        0.11        9.97      6.93 o 
   6   4   8       11.33       16.73      7.28 o 
   7   4   8        0.45        2.69      8.06 o 
   8   4   8       31.31       39.69      8.99 o 
   9   4   8      292.75      288.37     13.66 o 
  10   4   8       38.91       18.57      9.89 o 
  11   4   8       31.92       43.39      9.30 o 
  12   4   8        0.39        8.77      8.86 o 
  13   4   8       13.18       -9.64      9.64 o 
  14   4   8       24.40        8.25      9.12 o 
  15   4   8        7.89        5.66      7.82 o 
   1   5   8       98.28      118.31      8.76 o 
   2   5   8      125.84      125.53     10.14 o 
   3   5   8        2.58       15.42      7.49 o 
   4   5   8        3.06        0.00      7.87 o 
   5   5   8        0.49        6.51      7.87 o 
   6   5   8       15.10        6.85      8.63 o 
   7   5   8      210.98      204.45     12.05 o 
   8   5   8       48.88       66.73      9.60 o 
   9   5   8        0.25        8.93      9.07 o 
  10   5   8       22.33       24.93      9.50 o 
  11   5   8        1.85       -9.68      9.68 o 
  12   5   8        5.97       10.96      8.43 o 
  13   5   8        5.37        7.26      8.26 o 
   0   6   8       26.78       30.72      8.15 o 
   1   6   8      113.98      118.86     10.51 o 
   2   6   8        3.00        8.38      7.81 o 
   3   6   8       56.12       80.40      9.62 o 
   4   6   8        5.27        3.17      8.12 o 
   5   6   8       17.47        4.36      8.81 o 
   6   6   8       17.11       23.55      9.37 o 
   7   6   8       66.50       64.87     11.05 o 
   8   6   8       57.15       66.47     11.28 o 
   9   6   8       50.41       45.89     10.05 o 
  10   6   8        2.53       -8.96      8.96 o 
  11   6   8        0.92       -5.78      8.52 o 
  12   6   8        0.85        8.89      7.62 o 
   1   7   8       31.54       30.19      9.53 o 
   2   7   8        0.07        4.34      8.29 o 
   3   7   8        0.27        8.02      8.87 o 
   4   7   8        0.30        2.47      9.23 o 
   5   7   8       10.82       24.23      9.44 o 
   6   7   8        3.97        5.98      9.21 o 
   7   7   8        4.63      -10.15     10.15 o 
   8   7   8       42.96       38.17      9.94 o 
   9   7   8        6.24        0.43      8.19 o 
   0   8   8        9.10       10.22      9.03 o 
   1   8   8        2.56        2.82      8.83 o 
   2   8   8        6.16       -4.03      9.69 o 
   3   8   8       17.71       18.43     10.22 o 
   4   8   8        9.73       18.92      9.76 o 
   5   8   8       51.65       52.79     11.31 o 
   6   8   8       39.73       16.28     10.88 o 
   1   1   9        8.27       13.67      4.36 o 
   2   1   9       49.26       65.19      5.52 o 
   3   1   9      313.11      338.54      9.59 o 
   4   1   9      275.76      279.63      9.28 o 
   5   1   9       68.45       84.37      6.96 o 
   6   1   9       10.78        8.13      6.07 o 
   7   1   9       53.75       49.04      7.57 o 
   8   1   9       50.47       45.00      7.95 o 
   9   1   9      243.65      259.94     11.56 o 
  10   1   9      145.57      174.48     11.00 o 
  11   1   9      205.70      236.17     12.63 o 
  12   1   9        1.10       -2.50      8.42 o 
  13   1   9        0.02        0.39      8.56 o 
  14   1   9        0.01       -9.49      9.49 o 
  15   1   9        0.65        6.74      9.16 o 
  16   1   9        0.00       -3.15      9.25 o 
   0   2   9     1742.51     1575.94     17.97 o 
   1   2   9       71.10       59.69      6.14 o 
   2   2   9       85.22       68.98      6.24 o 
   3   2   9        1.13       -5.31      5.31 o 
   4   2   9       90.88       75.82      6.93 o 
   5   2   9      295.80      275.36     10.05 o 
   6   2   9        0.66        2.58      6.29 o 
   7   2   9       13.27       27.44      7.27 o 
   8   2   9       28.78       30.92      7.68 o 
   9   2   9       80.36       58.74      8.99 o 
  10   2   9       23.32       25.88      8.34 o 
  11   2   9       71.99       78.00      9.86 o 
  12   2   9        6.61        4.91      8.87 o 
  13   2   9       60.24       53.22     10.57 o 
  14   2   9       87.05       75.20     11.82 o 
  15   2   9        1.48       20.63      8.92 o 
  16   2   9        0.00       -6.31      8.64 o 
   1   3   9       63.41       51.43      6.54 o 
   2   3   9      210.50      248.78      9.56 o 
   3   3   9       78.56      104.95      7.77 o 
   4   3   9      140.14      141.97      8.86 o 
   5   3   9        7.75        7.63      7.29 o 
   6   3   9       85.09       98.37      9.15 o 
   7   3   9       82.65       80.22      9.08 o 
   8   3   9        5.15       11.96      8.19 o 
   9   3   9       12.09       -4.84      8.75 o 
  10   3   9       45.95       45.96      9.51 o 
  11   3   9       56.17       35.35      9.49 o 
  12   3   9      149.79      172.85     12.67 o 
  13   3   9       24.12       35.57      9.73 o 
  14   3   9        0.67       -8.18      9.63 o 
  15   3   9        4.80       14.56      8.41 o 
   0   4   9       21.12       15.86      6.90 o 
   1   4   9       25.68       23.73      6.82 o 
   2   4   9       67.45       63.08      8.34 o 
   3   4   9       26.52       42.04      8.00 o 
   4   4   9        6.90       12.95      7.16 o 
   5   4   9        9.13       19.17      7.92 o 
   6   4   9      208.59      221.64     11.54 o 
   7   4   9        3.97        6.01      8.13 o 
   8   4   9       12.83       18.84      7.92 o 
   9   4   9       65.62       62.10     10.28 o 
  10   4   9        0.08       -8.03      8.85 o 
  11   4   9        2.12        7.28      8.15 o 
  12   4   9        0.32       12.64      9.03 o 
  13   4   9        9.09       -5.95      9.92 o 
  14   4   9        6.62        2.86      8.97 o 
   1   5   9       84.70       87.21      9.37 o 
   2   5   9        0.61        2.09      7.98 o 
   3   5   9       10.78       20.56      7.79 o 
   4   5   9       26.98       37.59      8.09 o 
   5   5   9       11.49       20.68      8.15 o 
   6   5   9       85.33       79.63     10.80 o 
   7   5   9        0.01       -8.73      8.73 o 
   8   5   9      119.60      123.97     11.14 o 
   9   5   9       96.60       71.19     10.32 o 
  10   5   9        9.92       16.95      8.59 o 
  11   5   9        3.47        5.49      9.00 o 
  12   5   9        0.00        5.03      8.08 o 
  13   5   9        5.67       14.30      7.92 o 
   0   6   9        3.35       -7.91      7.91 o 
   1   6   9        5.22        1.06      7.84 o 
   2   6   9       17.14        7.79      8.67 o 
   3   6   9        1.31        2.89      7.93 o 
   4   6   9        0.48       -4.42      8.53 o 
   5   6   9        6.19        5.32      9.04 o 
   6   6   9       32.75       43.03      9.68 o 
   7   6   9       20.01       30.31      9.78 o 
   8   6   9       63.51       78.49     11.12 o 
   9   6   9       24.27       26.17      9.67 o 
  10   6   9        6.77       21.46      8.64 o 
  11   6   9        0.00       -8.48      8.48 o 
   1   7   9        0.00       13.66      8.20 o 
   2   7   9       27.58       38.00      9.33 o 
   3   7   9        5.06       -4.49      9.37 o 
   4   7   9        2.76       -9.73      9.73 o 
   5   7   9        1.35       15.17      9.04 o 
   6   7   9        0.48        2.15      8.91 o 
   7   7   9       82.92       62.05     11.47 o 
   8   7   9        2.64       11.46      9.26 o 
   9   7   9        5.03       11.08      8.14 o 
   0   8   9       29.82       20.28      9.55 o 
   1   8   9        6.48        3.06      9.48 o 
   2   8   9        1.50       16.64      9.11 o 
   3   8   9        7.06       14.50      9.49 o 
   4   8   9        0.56       -3.07      8.65 o 
   5   8   9        0.05        0.09      9.01 o 
   0   0  10       77.63      102.56      6.42 o 
   1   0  10       17.99       18.31      5.25 o 
   2   0  10       15.18       15.79      5.52 o 
   3   0  10      282.91      273.23      9.12 o 
   4   0  10        9.08       -6.22      6.22 o 
   5   0  10      344.93      347.98     10.84 o 
   6   0  10        5.01       -0.93      6.69 o 
   7   0  10       36.66       37.96      7.37 o 
   8   0  10        1.50       -7.58      7.58 o 
   9   0  10        5.02       11.46      7.19 o 
  10   0  10        0.53       -4.01      7.53 o 
  11   0  10        4.26       10.04      8.10 o 
  12   0  10       15.15       13.15      8.42 o 
  13   0  10       40.92       30.41      9.57 o 
  14   0  10       37.14       38.39     10.15 o 
  15   0  10        0.10        3.29      8.98 o 
  16   0  10        1.28       -6.34      9.35 o 
   1   1  10       62.29       47.43      6.35 o 
   2   1  10      134.53      129.30      7.38 o 
   3   1  10       13.13       16.84      5.59 o 
   4   1  10        0.47       -6.12      6.12 o 
   5   1  10        4.85        1.34      6.19 o 
   6   1  10       12.05        9.39      7.19 o 
   7   1  10      112.14      103.78      8.95 o 
   8   1  10        0.46       -3.58      7.46 o 
   9   1  10        5.38       -6.17      7.93 o 
  10   1  10        8.07       14.97      8.18 o 
  11   1  10       63.49       57.59      9.41 o 
  12   1  10       85.98       97.45     11.06 o 
  13   1  10       11.02       17.08      9.16 o 
  14   1  10        0.39       -9.39      9.39 o 
  15   1  10        1.85        2.72      9.26 o 
   0   2  10       66.48       69.15      7.13 o 
   1   2  10        3.20        2.28      5.46 o 
   2   2  10       54.81       57.06      6.57 o 
   3   2  10       68.77       85.27      7.28 o 
   4   2  10       30.66       27.14      6.65 o 
   5   2  10        0.93        2.92      6.37 o 
   6   2  10       23.81        8.45      7.55 o 
   7   2  10       48.73       56.97      8.47 o 
   8   2  10       28.47       33.50      8.31 o 
   9   2  10       23.76       28.11      8.28 o 
  10   2  10        0.01       -2.38      7.93 o 
  11   2  10        1.85        3.29      8.46 o 
  12   2  10        0.05       18.00      8.22 o 
  13   2  10        0.07       -3.76      9.22 o 
  14   2  10        9.79        4.38      9.19 o 
  15   2  10        8.75       -5.28     10.15 o 
   1   3  10       19.48       21.41      6.62 o 
   2   3  10       79.49       76.67      7.61 o 
   3   3  10        1.38       -6.92      7.13 o 
   4   3  10        7.59        8.71      7.09 o 
   5   3  10      204.58      214.42     10.80 o 
   6   3  10       66.16       66.36      9.23 o 
   7   3  10       68.19       77.44      8.81 o 
   8   3  10        0.99       -5.09      8.36 o 
   9   3  10      139.73      148.78     10.91 o 
  10   3  10       48.95       30.90      9.48 o 
  11   3  10        0.17       -5.03      8.31 o 
  12   3  10        0.55       -8.21      9.38 o 
  13   3  10       57.71       89.48     10.71 o 
  14   3  10       54.36       65.54     10.44 o 
   0   4  10       23.26       31.02      8.51 o 
   1   4  10        3.29       -2.74      7.42 o 
   2   4  10       60.66       75.79      8.43 o 
   3   4  10       74.87       86.54      8.60 o 
   4   4  10       58.13       64.10      9.25 o 
   5   4  10        0.06       -8.29      8.29 o 
   6   4  10        0.17       11.47      7.58 o 
   7   4  10       53.28       38.82      9.58 o 
   8   4  10       56.71       68.14      9.86 o 
   9   4  10        6.41       -2.25      8.96 o 
  10   4  10        1.62       -9.26      9.26 o 
  11   4  10        1.11       -8.80      8.80 o 
  12   4  10        7.78       -0.86      8.86 o 
  13   4  10        8.96        8.81      8.89 o 
  14   4  10        6.11        5.62      7.91 o 
   1   5  10        0.08       -2.59      7.67 o 
   2   5  10       20.24       19.42      8.40 o 
   3   5  10       47.21       51.64      9.09 o 
   4   5  10       41.09       36.39      9.00 o 
   5   5  10        2.54       -8.14      8.14 o 
   6   5  10       35.01       32.07      9.49 o 
   7   5  10      188.01      197.45     12.66 o 
   8   5  10       18.96       13.26      8.90 o 
   9   5  10        6.72        3.21      8.38 o 
  10   5  10        5.17       -6.26      9.36 o 
  11   5  10        9.48       -2.53      9.06 o 
  12   5  10       22.99       23.82      8.77 o 
   0   6  10      231.69      240.09     13.48 o 
   1   6  10        0.00        3.34      8.02 o 
   2   6  10        9.44        7.77      8.04 o 
   3   6  10      126.87      125.30     11.47 o 
   4   6  10       22.91       42.00      8.65 o 
   5   6  10       69.17       54.22     10.39 o 
   6   6  10       15.75       14.91      9.10 o 
   7   6  10        7.19       -4.89      9.48 o 
   8   6  10       23.34        6.65      9.04 o 
   9   6  10       32.86       17.13      9.51 o 
  10   6  10        9.43       14.45      8.56 o 
   1   7  10       35.17       21.31     10.09 o 
   2   7  10        1.52       12.97      8.35 o 
   3   7  10       22.29       36.03      9.59 o 
   4   7  10        2.82       12.41      8.60 o 
   5   7  10       75.86       72.23     11.14 o 
   6   7  10       94.65       64.19     11.01 o 
   7   7  10       10.93       13.80      9.79 o 
   8   7  10       44.72       44.01      9.54 o 
   0   8  10        3.18        9.30      8.34 o 
   1   8  10       38.92       44.73      8.82 o 
   2   8  10       35.59       16.17      9.35 o 
   3   8  10        0.48        5.43      8.18 o 
   1   1  11        1.13       -6.47      6.47 o 
   2   1  11        1.85       -4.30      6.18 o 
   3   1  11      119.40      136.93      8.45 o 
   4   1  11       77.38       91.79      8.04 o 
   5   1  11        0.40        2.02      6.64 o 
   6   1  11       36.67       34.15      8.20 o 
   7   1  11        0.18       -1.68      7.51 o 
   8   1  11        0.88        6.53      7.17 o 
   9   1  11       36.86       30.26      8.39 o 
  10   1  11        0.43       -6.06      8.05 o 
  11   1  11       22.43       39.43      8.74 o 
  12   1  11       36.21       11.28      9.51 o 
  13   1  11        3.78        5.02      8.37 o 
  14   1  11       13.96       23.89      9.32 o 
  15   1  11        0.00       -4.12      9.39 o 
   0   2  11      232.40      207.69      9.72 o 
   1   2  11       32.28       28.51      6.98 o 
   2   2  11       33.17       31.61      6.95 o 
   3   2  11        7.43        6.92      6.58 o 
   4   2  11        1.82       -0.52      7.07 o 
   5   2  11       24.13       27.53      7.52 o 
   6   2  11        5.70        1.94      7.88 o 
   7   2  11        3.49       16.26      7.03 o 
   8   2  11       15.09       28.79      7.83 o 
   9   2  11        1.45       -4.97      7.59 o 
  10   2  11        3.09       -8.10      8.10 o 
  11   2  11       16.18       16.61      8.35 o 
  12   2  11        7.67       -8.44      9.44 o 
  13   2  11       11.75       -8.90      9.38 o 
  14   2  11        1.62       16.62      8.58 o 
  15   2  11        3.99       13.08      8.16 o 
   1   3  11        3.24       -5.87      7.62 o 
   2   3  11        2.72        6.98      7.56 o 
   3   3  11       78.63       66.91      8.55 o 
   4   3  11       10.30       14.94      7.96 o 
   5   3  11       49.41       60.10      9.24 o 
   6   3  11        2.00        5.21      8.07 o 
   7   3  11        0.20       -3.20      7.96 o 
   8   3  11        0.12       -5.06      7.79 o 
   9   3  11        0.22        1.41      7.94 o 
  10   3  11        0.05       -1.89      8.42 o 
  11   3  11        0.52       -3.19      8.85 o 
  12   3  11       10.66       -2.51      9.32 o 
  13   3  11        2.37       -2.12      9.49 o 
  14   3  11        0.06        4.25      8.65 o 
   0   4  11      562.52      561.05     16.23 o 
   1   4  11       25.76       21.01      8.53 o 
   2   4  11      181.77      200.97     11.29 o 
   3   4  11       76.65       88.46      9.74 o 
   4   4  11        0.04        0.97      8.12 o 
   5   4  11        6.32        1.33      7.84 o 
   6   4  11        0.02       -6.77      7.79 o 
   7   4  11       16.36       27.54      7.91 o 
   8   4  11       29.83       23.22      8.86 o 
   9   4  11        0.06       -8.65      8.65 o 
  10   4  11        8.27       14.81      9.16 o 
  11   4  11        0.87        8.27      8.49 o 
  12   4  11        8.58       17.98      8.70 o 
  13   4  11        1.62        7.38      8.15 o 
   1   5  11       34.87       36.37      8.64 o 
   2   5  11       64.53       73.25      9.70 o 
   3   5  11        1.80       -8.74      8.74 o 
   4   5  11        0.92       -7.77      7.77 o 
   5   5  11       29.90       35.73      9.23 o 
   6   5  11       50.28       44.55     10.11 o 
   7   5  11       27.43       38.94      9.42 o 
   8   5  11        2.20        8.32      8.66 o 
   9   5  11        0.55       -8.96      8.96 o 
  10   5  11        5.62       -2.05      9.25 o 
  11   5  11        0.02       -4.93      8.71 o 
  12   5  11        0.45        0.40      7.76 o 
   0   6  11        8.69       15.58      8.36 o 
   1   6  11        3.50       -1.52      8.89 o 
   2   6  11       80.18       97.24     10.38 o 
   3   6  11       17.66       21.92      9.19 o 
   4   6  11      121.98      110.83     11.27 o 
   5   6  11        4.45       -3.95      9.08 o 
   6   6  11        9.94       23.23      8.88 o 
   7   6  11        0.07        0.41      8.88 o 
   8   6  11       11.03        5.31      8.63 o 
   9   6  11        4.96        3.77      7.54 o 
  10   6  11        1.01        7.55      7.98 o 
   1   7  11        5.54        9.76      8.57 o 
   2   7  11        2.76        4.35      8.21 o 
   3   7  11        4.69       -4.76      8.81 o 
   4   7  11        5.82        8.43      8.77 o 
   5   7  11        0.84       -4.84      8.83 o 
   6   7  11       15.39        6.03      8.92 o 
   7   7  11        2.11        7.58      8.27 o 
   0   0  12      303.03      329.78     12.06 o 
   1   0  12      780.10      752.43     16.22 o 
   2   0  12      156.79      148.85      9.47 o 
   3   0  12       82.95       88.41      9.01 o 
   4   0  12       14.88        9.58      7.08 o 
   5   0  12       30.50       28.58      7.82 o 
   6   0  12        6.61        8.85      7.90 o 
   7   0  12       91.61       84.83      8.92 o 
   8   0  12        2.29        5.30      7.79 o 
   9   0  12       78.66       63.39      8.98 o 
  10   0  12        0.04       -8.28      8.28 o 
  11   0  12       14.99       19.96      8.09 o 
  12   0  12        1.88        5.14      8.40 o 
  13   0  12        9.37       28.53      8.60 o 
  14   0  12       12.86       39.67      9.66 o 
   1   1  12      386.16      402.92     12.88 o 
   2   1  12       27.75       43.46      7.76 o 
   3   1  12      111.89      123.28      9.49 o 
   4   1  12        0.01        0.27      7.16 o 
   5   1  12       15.33        3.06      7.80 o 
   6   1  12        6.27        9.33      7.85 o 
   7   1  12        2.87       -1.83      7.55 o 
   8   1  12        9.75       -7.94      7.94 o 
   9   1  12      126.95      125.61     10.33 o 
  10   1  12        9.25       17.42      7.68 o 
  11   1  12        0.10       12.43      7.11 o 
  12   1  12        0.09       11.23      8.23 o 
  13   1  12        0.49       -5.07      9.00 o 
  14   1  12        0.03       -9.21      9.21 o 
   0   2  12       69.71       68.62      8.95 o 
   1   2  12       13.16       14.20      8.09 o 
   2   2  12      128.47      136.37      9.73 o 
   3   2  12      133.35      119.98     10.26 o 
   4   2  12       80.07       92.09      9.02 o 
   5   2  12        2.36       15.66      7.23 o 
   6   2  12       34.11       21.43      8.55 o 
   7   2  12        4.19        1.61      7.92 o 
   8   2  12       17.59        1.65      8.49 o 
   9   2  12        1.09        5.28      7.72 o 
  10   2  12        0.44       -2.98      7.68 o 
  11   2  12       24.53       26.07      8.79 o 
  12   2  12        1.53        1.22      8.91 o 
  13   2  12        5.96        4.66      8.80 o 
  14   2  12        3.55        0.88      8.68 o 
   1   3  12       25.10       19.22      9.09 o 
   2   3  12      166.07      157.84     10.72 o 
   3   3  12       90.63      106.67     10.24 o 
   4   3  12       36.06       42.60      9.42 o 
   5   3  12       25.39       14.70      8.74 o 
   6   3  12        1.25        7.59      7.41 o 
   7   3  12       49.70       47.53      8.64 o 
   8   3  12       21.56        5.71      8.84 o 
   9   3  12       21.88       21.17      8.40 o 
  10   3  12        1.22       -7.37      8.31 o 
  11   3  12       24.11       25.74      9.39 o 
  12   3  12        0.17       -1.23      8.53 o 
  13   3  12       13.08        0.43      8.69 o 
   0   4  12        0.29       -8.13      9.10 o 
   1   4  12       56.71       47.58      9.72 o 
   2   4  12       99.21       85.67     10.97 o 
   3   4  12        3.04       18.20      8.07 o 
   4   4  12      241.60      233.34     12.50 o 
   5   4  12        9.57       16.73      7.92 o 
   6   4  12        0.21        7.50      7.55 o 
   7   4  12       10.33        9.21      8.36 o 
   8   4  12        0.04        9.11      8.30 o 
   9   4  12        2.06       10.16      7.78 o 
  10   4  12       19.57       24.44      9.01 o 
  11   4  12        4.81        9.35      8.47 o 
  12   4  12        0.11       -8.42      8.42 o 
   1   5  12        0.09       -2.91      7.86 o 
   2   5  12       27.02       31.06      9.74 o 
   3   5  12       39.76       32.28      9.45 o 
   4   5  12       58.92       72.96      9.83 o 
   5   5  12       72.86       47.30     10.24 o 
   6   5  12       15.37       11.46      8.86 o 
   7   5  12        9.25        7.39      8.85 o 
   8   5  12        1.17        4.33      8.38 o 
   9   5  12        5.57        2.38      8.17 o 
  10   5  12        2.51        6.80      8.13 o 
  11   5  12        1.35        1.97      7.84 o 
   0   6  12        0.01       -1.15      8.39 o 
   1   6  12        0.36        1.15      8.24 o 
   2   6  12        8.09       -4.92      8.86 o 
   3   6  12       42.97       40.50      9.21 o 
   4   6  12       34.95       40.05      9.48 o 
   5   6  12        3.75        9.70      8.35 o 
   6   6  12       13.56       14.47      7.96 o 
   7   6  12        1.08       -8.44      8.44 o 
   8   6  12        3.38        3.92      7.99 o 
   9   6  12        1.92       -8.70      8.70 o 
   1   7  12        0.19       -3.29      7.31 o 
   2   7  12       15.80       21.40      8.01 o 
   3   7  12        8.71       -5.60      7.68 o 
   4   7  12        0.00        7.51      7.27 o 
   5   7  12       13.23       27.48      7.76 o 
   1   1  13      171.62      186.94     11.61 o 
   2   1  13       28.37       23.72      9.17 o 
   3   1  13       30.79       17.01      8.73 o 
   4   1  13        0.19        3.66      8.23 o 
   5   1  13       19.95       19.20      8.35 o 
   6   1  13        6.28        7.32      8.16 o 
   7   1  13        2.18       -3.26      8.05 o 
   8   1  13        4.44        1.02      7.55 o 
   9   1  13       23.67       22.25      7.84 o 
  10   1  13        6.64        4.77      8.35 o 
  11   1  13        3.70       20.83      8.31 o 
  12   1  13        3.63        3.24      8.13 o 
  13   1  13        1.64        2.95      8.51 o 
  14   1  13        0.00       14.92      8.54 o 
   0   2  13        7.48       13.02      9.70 o 
   1   2  13     1336.37     1307.35     23.61 o 
   2   2  13      139.36      137.54     11.00 o 
   3   2  13        5.09       10.31      8.43 o 
   4   2  13       11.80        2.85      8.55 o 
   5   2  13        8.40       13.58      8.00 o 
   6   2  13        0.64        5.65      7.50 o 
   7   2  13      199.97      182.47     11.84 o 
   8   2  13        0.25       -7.73      7.73 o 
   9   2  13       21.16       13.12      8.51 o 
  10   2  13        3.50       12.10      8.26 o 
  11   2  13        1.82        9.43      8.04 o 
  12   2  13        0.57       -4.89      7.98 o 
  13   2  13       13.01       -7.06      9.01 o 
   1   3  13      362.28      345.35      8.77 o 
   2   3  13        1.30       -2.33      9.04 o 
   3   3  13       63.18       66.63      9.78 o 
   4   3  13       20.63       17.25      8.55 o 
   5   3  13       52.47       38.42      9.33 o 
   6   3  13        1.98        8.75      7.96 o 
   7   3  13        6.23       -0.74      8.28 o 
   8   3  13        3.52       15.08      7.80 o 
   9   3  13       44.50       49.17      9.28 o 
  10   3  13        8.36       -7.78      9.12 o 
  11   3  13        1.06        2.38      8.51 o 
  12   3  13        0.36        1.21      7.41 o 
   0   4  13       23.20       21.89      8.81 o 
   1   4  13       90.81       95.02     10.74 o 
   2   4  13        1.47       -8.67      8.67 o 
   3   4  13      367.39      381.52     15.19 o 
   4   4  13       36.01       40.29      8.54 o 
   5   4  13       86.25      101.30      9.65 o 
   6   4  13        1.17       -8.54      8.54 o 
   7   4  13        1.36        6.00      8.13 o 
   8   4  13        0.23       11.05      7.67 o 
   9   4  13       18.85       30.17      8.73 o 
  10   4  13        2.05        4.68      8.02 o 
  11   4  13        0.45        1.17      7.77 o 
   1   5  13        9.47       20.05      8.14 o 
   2   5  13       15.17       25.20      7.85 o 
   3   5  13        8.48       10.01      8.54 o 
   4   5  13        2.02       -6.31      8.57 o 
   5   5  13        5.11       14.22      7.57 o 
   6   5  13        0.11       -2.26      8.41 o 
   7   5  13        7.88        6.85      7.85 o 
   8   5  13        0.15       -2.29      7.84 o 
   9   5  13        1.13        3.82      7.40 o 
  10   5  13        0.09        2.64      7.54 o 
   0   6  13       14.34       10.63      7.66 o 
   1   6  13        6.64        1.07      7.32 o 
   2   6  13        0.22        9.41      7.62 o 
   3   6  13       23.92       10.56      8.54 o 
   4   6  13        5.23       12.09      7.31 o 
   5   6  13       11.43       11.02      7.95 o 
   6   6  13        3.11       -2.93      8.00 o 
   7   6  13        2.31       -0.37      7.55 o 
   1   7  13        0.72        1.60      6.17 o 
   2   7  13        0.10       -3.64      6.85 o 
   3   7  13        4.05       -2.35      6.43 o 
   0   0  14        7.51       12.16     11.60 o 
   1   0  14     2072.33     2059.23     32.43 o 
   2   0  14       30.50       26.94      9.80 o 
   3   0  14        9.74       19.17      8.34 o 
   4   0  14        0.81       -0.65      8.33 o 
   5   0  14       36.60       17.63      8.87 o 
   6   0  14        0.68        3.02      7.61 o 
   7   0  14      418.62      410.20     14.71 o 
   8   0  14        7.52       -4.54      8.41 o 
   9   0  14        2.07       -8.03      8.03 o 
  10   0  14        3.76       -4.79      8.63 o 
  11   0  14        4.12       -8.23      8.23 o 
  12   0  14        2.64        0.82      8.54 o 
  13   0  14       20.37       26.93      8.92 o 
   1   1  14      977.07     1110.95     23.17 o 
   2   1  14        1.50       11.06      9.39 o 
   3   1  14        5.44       20.65      8.29 o 
   4   1  14        0.92       15.03      7.97 o 
   5   1  14       23.27       20.87      8.64 o 
   6   1  14       18.42       13.30      8.49 o 
   7   1  14        8.50        9.70      7.86 o 
   8   1  14        0.56        0.00      7.80 o 
   9   1  14       83.73       67.43      9.66 o 
  10   1  14        2.81        2.23      8.14 o 
  11   1  14        3.30       -1.91      8.01 o 
  12   1  14        0.01       -8.19      8.19 o 
  13   1  14       16.65       25.43      8.44 o 
   0   2  14       83.68       69.68     11.24 o 
   1   2  14       71.90       73.79     11.26 o 
   2   2  14        2.72       10.71      8.82 o 
   3   2  14      340.02      394.08     14.56 o 
   4   2  14        0.76        0.26      7.89 o 
   5   2  14      122.14      109.41     10.45 o 
   6   2  14        2.20        7.37      7.37 o 
   7   2  14        0.26        0.21      7.48 o 
   8   2  14        5.16       19.14      8.01 o 
   9   2  14       13.87        9.21      8.64 o 
  10   2  14        2.12        4.15      7.99 o 
  11   2  14        0.01        0.00      8.18 o 
  12   2  14        0.30        6.66      7.77 o 
   1   3  14       12.89        6.88      8.03 o 
   2   3  14       15.09       17.97      8.96 o 
   3   3  14       70.43       73.81      9.80 o 
   4   3  14        2.70       -8.49      8.49 o 
   5   3  14        2.98        3.93      7.90 o 
   6   3  14        0.99        7.92      7.53 o 
   7   3  14       27.42       26.21      8.04 o 
   8   3  14       32.00       38.67      8.57 o 
   9   3  14        1.20        1.51      8.09 o 
  10   3  14        6.60        1.12      8.16 o 
  11   3  14       13.28       13.57      8.59 o 
   0   4  14        5.86        4.11      8.61 o 
   1   4  14       49.47       58.63      9.48 o 
   2   4  14       10.14       13.92      7.81 o 
   3   4  14       67.83       56.82      9.32 o 
   4   4  14       17.28       24.73      8.24 o 
   5   4  14        3.30       17.85      7.56 o 
   6   4  14        0.22       -8.44      8.44 o 
   7   4  14        1.04        0.00      7.39 o 
   8   4  14        1.08       -2.58      7.87 o 
   9   4  14        0.05       -2.23      7.08 o 
  10   4  14        2.17        7.38      7.45 o 
   1   5  14       23.62       25.98      8.42 o 
   2   5  14        2.76       -4.98      8.21 o 
   3   5  14       43.95       35.66      9.66 o 
   4   5  14        1.41        1.41      7.78 o 
   5   5  14       26.77        7.51      8.60 o 
   6   5  14       11.75        8.21      7.46 o 
   7   5  14        0.08       17.11      6.81 o 
   8   5  14        1.74        5.66      7.18 o 
   0   6  14        0.56       -3.79      6.51 o 
   1   6  14        0.47       -3.20      6.97 o 
   2   6  14        0.10        2.60      6.46 o 
   3   6  14       27.10       10.54      7.42 o 
   4   6  14        2.62       12.60      7.01 o 
   5   6  14        3.85       -6.66      6.66 o 
   6   6  14        2.34       -0.33      6.33 o 
   1   1  15      114.32      129.66     12.10 o 
   2   1  15       27.31       31.56      9.34 o 
   3   1  15       66.71       75.77     10.17 o 
   4   1  15        0.34        6.36      7.38 o 
   5   1  15        0.81        4.59      7.36 o 
   6   1  15        5.06       10.54      7.99 o 
   7   1  15        4.70        5.29      7.92 o 
   8   1  15       13.86       11.71      7.57 o 
   9   1  15       21.64       23.95      7.85 o 
  10   1  15        0.60       -7.27      7.78 o 
  11   1  15       16.85       22.51      7.39 o 
  12   1  15        0.51        4.15      7.13 o 
   0   2  15      208.97      243.74     13.70 o 
   1   2  15      222.92      251.75     13.50 o 
   2   2  15        0.62       -9.38      9.38 o 
   3   2  15       25.33        3.96      8.94 o 
   4   2  15        1.15        0.70      7.66 o 
   5   2  15        0.00        8.19      7.93 o 
   6   2  15       17.53       25.51      7.63 o 
   7   2  15       58.62       55.29      8.52 o 
   8   2  15       15.89       13.88      7.72 o 
   9   2  15        0.10        2.85      7.26 o 
  10   2  15        0.33        0.35      7.03 o 
  11   2  15        0.01        3.26      7.03 o 
   1   3  15      157.25      147.46      7.51 o 
   2   3  15        1.83        7.99      7.69 o 
   3   3  15       17.16       21.61      8.39 o 
   4   3  15       11.73        8.56      7.79 o 
   5   3  15       16.03       21.28      7.78 o 
   6   3  15        2.13        9.20      7.46 o 
   7   3  15        1.42        0.71      7.24 o 
   8   3  15        1.04        7.04      7.29 o 
   9   3  15       11.69        4.25      7.63 o 
  10   3  15        0.12       -7.70      7.70 o 
   0   4  15       50.83       51.23      7.22 o 
   1   4  15        4.89       -7.90      7.90 o 
   2   4  15       52.83       44.93      8.85 o 
   3   4  15       53.41       52.38      8.99 o 
   4   4  15        3.20       -8.01      8.38 o 
   5   4  15       21.18       20.39      7.72 o 
   6   4  15       17.05       17.55      7.76 o 
   7   4  15        3.23        5.14      6.94 o 
   8   4  15        4.32        2.38      7.10 o 
   9   4  15        1.45       -1.37      6.32 o 
   1   5  15        3.56       -7.64      7.64 o 
   2   5  15       44.48       28.94      7.94 o 
   3   5  15       17.20       17.44      6.88 o 
   4   5  15        1.07        5.82      7.03 o 
   5   5  15        6.31       18.72      6.06 o 
   6   5  15        0.96        3.20      6.56 o 
   7   5  15       11.48       15.65      6.31 o 
   0   6  15        3.59       -5.46      5.46 o 
   1   6  15        8.28        7.36      5.57 o 
   2   6  15        8.19        7.81      5.61 o 
   3   6  15        0.67       -6.02      6.02 o 
   0   0  16      417.61      454.39     16.90 o 
   1   0  16       28.75       31.93      9.10 o 
   2   0  16        9.44        8.08      8.57 o 
   3   0  16        5.19        4.29      8.26 o 
   4   0  16      117.73       95.81     10.34 o 
   5   0  16        0.22       -7.64      7.64 o 
   6   0  16       39.32       23.50      8.54 o 
   7   0  16       12.11        9.77      7.14 o 
   8   0  16       18.21       15.44      7.51 o 
   9   0  16        2.88       -7.51      7.51 o 
  10   0  16        2.78       -6.75      6.88 o 
  11   0  16        0.59       -0.69      6.97 o 
   1   1  16       53.28       33.52      9.33 o 
   2   1  16        0.37        6.92      8.08 o 
   3   1  16        2.47       -0.34      7.72 o 
   4   1  16        1.71        0.70      8.12 o 
   5   1  16        4.97       -3.11      7.68 o 
   6   1  16        2.20       -7.66      7.66 o 
   7   1  16        3.84       -1.33      6.80 o 
   8   1  16        2.83       -7.02      7.02 o 
   9   1  16        4.92        5.71      6.73 o 
  10   1  16        7.75        6.72      7.03 o 
  11   1  16        3.48        4.13      6.39 o 
   0   2  16       91.10      112.25     10.38 o 
   1   2  16       12.06       17.44      8.73 o 
   2   2  16      121.64      111.06     10.20 o 
   3   2  16        0.00        7.75      7.99 o 
   4   2  16        0.09        0.71      7.41 o 
   5   2  16        0.82        7.85      7.09 o 
   6   2  16       45.11       38.16      8.34 o 
   7   2  16        1.17       -7.40      7.40 o 
   8   2  16        5.54       -0.33      7.04 o 
   9   2  16        0.00       -6.36      6.36 o 
  10   2  16        0.32        7.23      5.86 o 
   1   3  16        6.30       16.81      6.98 o 
   2   3  16       78.21       80.44      8.73 o 
   3   3  16       47.07       26.33      8.93 o 
   4   3  16       13.83       19.01      7.36 o 
   5   3  16        0.27        2.64      7.11 o 
   6   3  16        8.30       16.67      6.91 o 
   7   3  16        1.41        3.88      6.00 o 
   8   3  16        0.08       -1.93      6.57 o 
   9   3  16        3.10        1.25      6.27 o 
   0   4  16       31.48       24.57      6.73 o 
   1   4  16       78.47       75.80      8.16 o 
   2   4  16        9.95       23.40      6.87 o 
   3   4  16       15.24       26.51      6.78 o 
   4   4  16       56.13       51.26      7.64 o 
   5   4  16        4.37       -1.85      6.50 o 
   6   4  16       10.32       11.33      5.79 o 
   7   4  16       17.00       27.61      5.85 o 
   8   4  16        0.70        1.81      6.34 o 
   1   5  16        0.06       -1.87      5.67 o 
   2   5  16       10.34        0.83      5.71 o 
   3   5  16       21.89       11.85      6.15 o 
   4   5  16       21.53        8.85      5.85 o 
   5   5  16       21.92        8.86      5.77 o 
   1   1  17        7.98        1.32      7.11 o 
   2   1  17        7.20       10.59      7.00 o 
   3   1  17        0.21       11.07      6.65 o 
   4   1  17        0.76       14.08      6.59 o 
   5   1  17        0.89        5.95      6.84 o 
   6   1  17        6.88       -3.68      6.77 o 
   7   1  17        3.17        4.85      6.47 o 
   8   1  17        0.23       -5.70      6.31 o 
   9   1  17        0.06       -6.10      6.10 o 
   0   2  17       17.15        6.71      6.78 o 
   1   2  17       18.18       15.01      7.82 o 
   2   2  17        2.04       -1.58      7.02 o 
   3   2  17       37.63       23.22      8.03 o 
   4   2  17        0.09       -6.80      6.80 o 
   5   2  17        3.17       -2.77      6.83 o 
   6   2  17        5.26       -6.67      6.67 o 
   7   2  17        2.82        9.17      5.87 o 
   8   2  17        0.98        2.90      6.15 o 
   9   2  17        7.96       16.75      6.06 o 
   1   3  17        0.95       -4.09      6.22 o 
   2   3  17        0.02        3.23      5.86 o 
   3   3  17       13.12        7.89      6.10 o 
   4   3  17        6.02       -6.45      6.45 o 
   5   3  17        0.63       -2.87      6.14 o 
   6   3  17        1.70       -4.54      5.78 o 
   7   3  17        0.08       -4.76      5.62 o 
   0   4  17       10.30        0.76      5.24 o 
   1   4  17        0.04       -2.56      5.46 o 
   2   4  17       30.10       13.44      5.86 o 
   3   4  17       27.54        9.90      6.16 o 
   4   4  17        0.00        5.20      5.23 o 
   5   4  17        6.00        3.91      5.50 o 
   6   4  17        0.00       10.59      4.82 o 
   1   5  17        6.93        0.43      4.52 o 
   0   0  18       14.39       20.75      6.15 o 
   1   0  18        2.06        4.42      5.97 o 
   2   0  18       25.70       27.05      6.06 o 
   3   0  18        6.96        8.49      5.77 o 
   4   0  18        8.44       14.59      5.65 o 
   5   0  18        5.56        8.77      5.47 o 
   6   0  18        0.00       -5.20      5.20 o 
   7   0  18        2.16       -1.04      4.99 o 
   8   0  18        0.14        3.06      4.91 o 
   1   1  18        5.22        0.00      5.95 o 
   2   1  18        0.00        2.72      5.98 o 
   3   1  18        3.20        0.00      5.70 o 
   4   1  18        0.54        4.30      5.16 o 
   5   1  18        2.18       -0.26      5.21 o 
   6   1  18        6.48        1.55      5.33 o 
   7   1  18        0.02       -0.26      5.05 o 
   8   1  18        7.22        6.33      4.95 o 
   0   2  18       20.81        9.32      5.74 o 
   1   2  18        0.08       -5.68      5.68 o 
   2   2  18        0.31       -5.73      5.73 o 
   3   2  18        0.24       -5.45      5.45 o 
   4   2  18        2.29        5.65      4.84 o 
   5   2  18        0.78       10.15      4.84 o 
   6   2  18        9.53        9.03      5.18 o 
   7   2  18        2.49       15.33      4.48 o 
   1   3  18        8.30        7.84      4.77 o 
   2   3  18        0.02       -4.95      4.95 o 
   3   3  18        2.30        5.90      4.56 o 
   4   3  18        3.68       12.50      4.20 o 
   5   3  18        1.41        4.70      4.16 o 
   0   4  18        9.43       10.72      4.03 o 
   1   4  18        0.42        1.19      4.22 o 
   2   4  18        6.38        4.70      4.29 o 
   1   1  19        0.59        1.04      4.27 o 
   2   1  19        6.45        1.90      4.11 o 
   3   1  19        7.95        6.37      4.64 o 
   4   1  19        1.62       -4.48      4.48 o 
   5   1  19        0.47       -2.75      4.34 o 
   0   2  19       18.68       13.94      4.17 o 
   1   2  19        3.97        2.92      4.04 o 
   2   2  19        0.07        4.58      3.67 o 
   3   2  19        2.22       -1.60      4.19 o 
   4   2  19        0.24        7.05      3.92 o 
   1   3  19        0.42        0.35      3.61 o 
   0   0  20        0.35       -1.03      2.90 o 
   1   0  20        1.26        1.53      3.12 o 
   2   0  20        2.96        2.84      3.27 o 
                                                 
